# Supplementary material for: Transdifferentiation of plasmatocytes to crystal cells in the lymph gland of Drosophila melanogaster
Source: EMBO Rep. 2025 Mar 12;26(8):2077–97. doi: 10.1038/s44319-025-00366-z (PMC12019564; doi:10.1038/s44319-025-00366-z)
Supplement: Supplementary file 1 — Movie EV1 [file 44319_2025_366_MOESM1_ESM.zip]

Archive with 5 entries (4 files):
- video and legend/
- video and legend/movie legend.rtf
- __MACOSX/video and legend/._movie legend.rtf
- video and legend/Lymph_Gland_Culture_Video.mp4
- __MACOSX/video and legend/._Lymph_Gland_Culture_Video.mp4
