# Supplementary material for: Transdifferentiation of plasmatocytes to crystal cells in the lymph gland of Drosophila melanogaster
Source: EMBO Rep. 2025 Mar 12;26(8):2077–97. doi: 10.1038/s44319-025-00366-z (PMC12019564; doi:10.1038/s44319-025-00366-z)
Supplement: Supplementary file 2 — Source data Fig. 1 [file 44319_2025_366_MOESM2_ESM.zip]

Archive with 28 entries (24 files):
- Figure 1/
- __MACOSX/._Figure 1
- Figure 1/.Rhistory
- __MACOSX/Figure 1/._.Rhistory
- Figure 1/.DS_Store
- __MACOSX/Figure 1/._.DS_Store
- Figure 1/1A/
- __MACOSX/Figure 1/._1A
- Figure 1/1B/
- Figure 1/1C/
- Figure 1/1A/.DS_Store
- __MACOSX/Figure 1/1A/._.DS_Store
- Figure 1/1A/NRE-eGFP_anti-Nimrod.tif
- __MACOSX/Figure 1/1A/._NRE-eGFP_anti-Nimrod.tif
- Figure 1/1A/README.txt
- __MACOSX/Figure 1/1A/._README.txt
- Figure 1/1B/.DS_Store
- __MACOSX/Figure 1/1B/._.DS_Store
- Figure 1/1B/NRE-eGFP_anti-Nimrod_quantification.csv
- __MACOSX/Figure 1/1B/._NRE-eGFP_anti-Nimrod_quantification.csv
- Figure 1/1B/README.txt
- __MACOSX/Figure 1/1B/._README.txt
- Figure 1/1C/.DS_Store
- __MACOSX/Figure 1/1C/._.DS_Store
- Figure 1/1C/NRE-eGFP_anti-Nimrod_quantification.csv
- __MACOSX/Figure 1/1C/._NRE-eGFP_anti-Nimrod_quantification.csv
- Figure 1/1C/README.txt
- __MACOSX/Figure 1/1C/._README.txt
