# Supplementary material for: Transdifferentiation of plasmatocytes to crystal cells in the lymph gland of Drosophila melanogaster
Source: EMBO Rep. 2025 Mar 12;26(8):2077–97. doi: 10.1038/s44319-025-00366-z (PMC12019564; doi:10.1038/s44319-025-00366-z)
Supplement: Supplementary file 2 — Source data Fig. 1 [file 44319_2025_366_MOESM2_ESM.zip › Figure 1/1A/README.txt]

Figure 1A was made using NRE-eGFP anti-Nimrod.tif. The original image was rotated to correctly orientate the anterior and posterior ends of the lymph glands. 

Figure 1A' was produced by cropping the area of interest on slice 5/34 of the stack. 
