# Supplementary material for: Transdifferentiation of plasmatocytes to crystal cells in the lymph gland of Drosophila melanogaster
Source: EMBO Rep. 2025 Mar 12;26(8):2077–97. doi: 10.1038/s44319-025-00366-z (PMC12019564; doi:10.1038/s44319-025-00366-z)
Supplement: Supplementary file 2 — Source data Fig. 1 [file 44319_2025_366_MOESM2_ESM.zip › Figure 1/1B/NRE-eGFP_anti-Nimrod_quantification.csv]

Nimrod	NRE	CellArea
1	0	47.13
1	1	59.88
1	0	23.29
1	0	36.6
1	0	30.5
1	0	41.59
1	0	34.93
1	0	39.37
1	0	48.8
1	1	33.27
1	0	36.04
1	0	31.61
1	0	34.93
1	0	34.93
1	0	24.95
1	0	38.81
1	0	32.71
1	0	31.07
0	1	60.99
1	0	39.92
1	0	46.02
0	1	97.59
1	0	39.92
1	0	47.69
1	0	29.94
1	0	31.61
1	0	53.79
1	0	52.68
1	0	42.7
1	0	53.79
1	0	24.95
1	0	26.06
1	0	16.08
1	0	26.06
1	0	41.59
1	0	16.08
1	0	48.8
0	1	36.6
1	0	21.63
1	0	33.27
1	0	38.81
1	0	41.03
1	0	34.38
1	0	34.38
1	0	31.05
1	0	38.26
1	0	36.6
1	0	38.81
1	0	37.71
1	0	51.57
1	0	37.71
1	0	33.82
1	0	26.06
1	0	45.47
1	0	47.13
1	0	51.01
1	0	33.82
1	0	43.8
1	0	44.36
1	0	43.8
1	0	35.49
1	0	31.61
1	0	36.6
1	0	41.03
1	0	34.38
1	0	34.38
1	0	49.9
1	0	53.79
1	0	36.6
1	0	36.6
1	0	37.15
1	1	54.89
1	1	34.93
1	0	44.91
1	0	44.91
1	0	32.71
1	0	26.06
1	0	52.68
1	0	46.02
1	0	49.35
0	1	71.53
1	0	36.6
1	0	23.84
0	1	36.6
1	0	42.14
1	0	42.14
1	0	42.7
1	0	42.7
1	0	36.04
1	0	43.8
1	0	42.7
1	0	23.29
1	0	48.24
1	0	44.91
1	0	43.25
1	0	44.36
1	0	35.49
1	0	28.83
1	0	46.58
1	0	40.48
1	0	36.04
1	0	51.01
1	0	44.36
1	0	38.81
1	0	25.51
1	0	52.68
1	0	47.13
1	0	18.3
1	0	42.7
1	0	38.81
1	0	42.7
1	0	30.5
1	0	48.24
1	1	42.14
0	1	78.74
1	0	51.01
1	0	50.46
1	0	41.59
1	0	44.91
1	0	55.45
1	0	27.72
1	0	22.73
1	0	35.49
1	0	58.22
1	0	51.01
1	0	27.17
1	0	29.39
1	0	29.94
1	0	34.38
1	0	34.38
1	1	25.51
0	1	65.98
0	1	43.25
0	1	33.27
0	1	39.92
1	0	42.14
1	1	97.59
1	0	37.71
1	0	39.37
1	0	32.71
1	0	23.29
1	0	34.38
1	0	43.8
1	0	32.16
0	1	65.98
0	1	49.35
0	1	69.87
1	1	49.35
1	1	53.79
0	1	43.8
0	1	57.11
0	1	35.49
0	1	89.83
0	1	56.56
0	1	70.42
0	1	118.11
0	1	113.67
0	1	56.56
1	1	53.32
1	1	34.38
1	0	37.15
1	0	57.11
1	0	33.82
1	0	29.39
1	0	47.69
1	0	39.92
1	0	51.57
1	0	33.82
1	0	29.94
1	0	35.49
1	0	43.25
1	0	42.14
1	0	26.06
1	1	66.54
0	1	57.11
0	1	56.56
0	1	55.45
0	1	85.95
0	1	60.44
0	1	37.71
0	1	71.53
0	1	31.61
1	0	45.47
1	0	68.76
1	0	29.39
1	0	36.6
1	0	28.83
1	0	31.61
1	0	40.48
1	0	29.39
1	0	24.95
1	0	39.37
1	0	28.83
1	0	49.35
1	0	54.34
1	0	35.49
1	0	52.68
1	0	34.93
1	0	46.58
1	0	37.71
1	0	37.71
1	0	60.99
1	0	48.24
1	0	33.27
1	0	39.37
1	0	50.46
1	0	55.45
1	0	29.94
1	0	34.93
1	0	38.26
1	0	52.68
1	0	37.15
1	0	33.82
1	0	36.6
1	0	48.24
1	0	34.38
1	0	46.02
1	0	55.45
1	0	35.49
1	0	38.81
1	0	26.06
1	0	36.04
1	0	48.24
0	1	47.69
1	0	37.71
1	0	29.39
1	0	30.5
1	0	36.6
1	0	30.5
1	0	33.27
1	0	44.36
1	0	33.27
1	0	31.61
1	0	39.37
1	0	34.38
1	0	33.27
1	0	32.71
1	0	54.34
1	0	32.65
1	0	30.93
1	0	32.08
1	0	36.66
1	0	23.48
1	0	32.65
1	0	45.25
1	0	27.49
1	0	36.09
1	0	41.24
1	0	32.08
1	0	22.34
1	0	25.78
1	0	26.92
1	0	26.92
1	0	25.2
1	0	40.1
1	0	43.53
1	0	33.8
1	0	41.24
1	0	35.51
1	0	38.38
1	0	36.09
1	0	33.22
1	0	34.94
1	0	35.51
1	0	36.09
1	0	33.8
1	0	40.1
1	0	34.37
1	0	37.8
1	0	32.65
1	0	20.05
1	0	34.94
1	0	34.37
1	0	45.82
1	0	46.97
1	0	25.78
1	0	29.21
1	0	33.22
1	0	23.48
1	0	26.92
1	0	31.5
1	0	37.23
1	0	25.2
1	0	29.79
1	0	30.36
1	0	30.93
1	0	33.22
1	0	45.25
1	0	36.09
1	0	38.95
1	0	29.21
1	0	37.23
1	0	40.67
1	0	40.1
1	0	46.97
1	0	29.21
1	0	28.64
1	0	30.93
1	0	29.21
1	0	34.94
1	0	22.91
1	0	34.94
0	1	72.17
0	1	53.27
0	1	39.52
0	1	65.3
0	1	20.62
0	1	29.21
0	1	68.16
0	1	48.12
0	1	63.58
0	1	54.42
0	1	52.7
1	1	29.79
0	1	49.26
0	1	36.66
0	1	33.8
0	1	38.95
0	1	48.12
1	0	26.35
1	0	26.35
0	1	28.07
1	0	41.24
1	0	38.95
1	0	33.8
1	0	26.92
1	0	34.94
1	0	25.78
1	0	18.33
1	0	29.21
1	0	29.21
1	0	35.51
1	0	37.23
1	0	33.22
1	0	30.36
1	0	33.8
1	0	25.78
1	0	17.18
1	0	33.8
1	0	37.23
1	0	36.66
1	0	43.53
1	0	28.07
1	0	36.66
1	0	34.37
1	0	46.97
1	0	40.67
1	0	48.12
1	0	39.52
1	0	36.09
1	0	34.94
1	0	29.21
1	0	46.97
1	0	33.8
1	0	38.95
1	0	36.09
1	0	28.07
1	0	38.95
1	0	31.5
1	0	35.51
1	0	28.07
1	0	29.21
1	0	35.51
1	0	41.81
1	0	40.67
1	0	38.95
1	0	53.27
1	0	42.96
1	0	37.8
1	0	49.83
1	0	49.83
1	0	26.35
1	0	26.92
1	0	34.94
1	0	49.83
1	0	40.67
1	0	41.81
1	0	41.24
1	0	31.5
1	0	21.77
1	0	43.53
1	0	41.81
1	0	37.8
1	0	34.37
1	0	38.38
1	0	45.25
1	0	42.39
1	0	44.68
1	0	37.8
1	0	47.54
1	0	40.1
1	0	41.81
1	0	33.8
1	0	41.81
1	0	35.51
1	0	40.67
1	0	40.67
1	0	34.37
1	0	29.21
1	0	44.11
1	0	44.68
1	0	31.5
1	0	53.27
1	0	41.24
1	0	32.65
1	0	41.24
1	0	28.64
1	0	38.38
1	0	53.84
1	0	41.24
1	0	36.66
1	0	46.4
1	0	33.22
1	0	30.93
1	0	27.49
1	0	28.07
1	0	32.08
1	0	53.84
1	0	44.11
1	0	52.7
1	0	32.08
1	0	38.95
1	0	40.1
1	0	45.25
1	0	36.66
1	0	36.09
1	0	25.2
1	0	34.94
1	0	33.22
1	0	26.92
1	0	33.8
1	0	39.52
1	0	34.94
1	0	35.51
1	0	38.95
1	0	48.69
1	0	48.12
1	0	42.39
1	0	35.51
1	0	28.64
1	0	31.5
1	0	33.8
1	0	34.94
1	0	20.62
1	0	45.25
1	0	33.22
1	0	35.51
1	0	52.7
1	0	36.66
1	0	65.87
1	0	64.15
1	0	40.67
1	0	33.22
1	0	39.52
1	0	34.37
0	1	71.6
0	1	59
0	1	50.98
0	1	113.99
0	1	71.6
0	1	33.8
0	1	35.51
0	1	61.29
0	1	35.51
0	1	33.22
0	1	26.35
0	1	33.8
0	1	45.82
0	1	67.02
0	1	52.7
0	1	54.99
0	1	22.91
0	1	16.61
0	1	73.32
0	1	72.17
0	1	57.28
0	1	70.45
0	1	69.88
0	1	54.99
0	1	58.43
0	1	50.41
0	1	38.38
0	1	53.84
0	1	61.29
0	1	79.62
0	1	48.69
1	1	51.55
1	1	83.63
1	1	40.1
0	1	84.77
0	1	44.68
0	1	92.79
0	1	49.26
1	0	54.42
1	0	55.56
1	0	46.4
1	0	51.55
1	0	41.81
1	0	46.97
1	0	74.46
1	0	21.19
1	0	42.39
1	0	50.41
1	0	33.22
1	0	36.09
1	0	42.96
1	0	44.11
1	0	56.13
1	0	34.94
1	0	49.83
1	0	56.13
1	0	45.25
1	0	40.1
1	0	29.79
1	0	39.52
1	0	29.21
1	0	28.64
1	0	33.22
1	0	59.57
1	0	45.82
1	0	77.9
1	0	32.65
1	0	41.24
1	0	40.67
1	0	41.24
1	0	32.08
1	0	40.1
1	0	37.23
1	0	45.25
1	0	36.66
1	0	51.55
1	0	30.36
1	0	36.09
1	0	32.08
1	0	50.41
1	0	48.12
1	0	54.42
1	0	41.81
1	0	48.12
1	0	42.39
1	0	53.84
1	0	48.12
1	0	36.09
1	0	20.62
1	0	40.67
1	0	46.4
1	0	43.53
1	0	36.09
1	0	38.95
1	0	40.1
1	0	50.41
1	0	45.82
1	0	32.08
1	0	57.28
1	0	38.38
1	0	49.26
1	0	45.82
1	0	33.22
1	0	36.09
1	0	41.81
1	0	45.82
1	0	32.65
1	0	42.96
1	0	35.51
1	0	34.37
1	0	26.92
1	0	45.25
1	0	60.72
1	0	45.25
1	0	37.23
1	0	34.37
1	0	28.64
1	0	27.49
1	0	37.8
1	0	41.81
1	0	25.78
1	0	31.5
1	0	37.8
1	0	26.92
1	0	50.98
1	0	42.96
1	0	34.37
1	0	51.55
1	0	37.23
1	0	34.94
1	0	40.1
1	0	71.03
1	0	49.83
1	0	40.1
1	0	42.96
1	0	50.41
1	0	39.52
1	0	38.38
1	0	25.78
0	1	61.86
0	1	84.2
0	1	81.34
0	1	52.7
0	1	44.11
0	1	69.88
0	1	68.74
0	1	67.02
0	1	65.3
0	1	33.22
0	1	77.9
0	1	89.93
0	1	73.89
0	1	71.03
0	1	56.13
0	1	45.25
0	1	40.67
0	1	65.87
0	1	49.26
0	1	73.32
0	1	54.42
0	1	56.13
0	1	79.62
0	1	49.83
0	1	73.32
0	1	64.73
0	1	52.12
0	1	38.38
0	1	69.88
0	1	46.4
0	1	115.13
0	1	60.14
1	1	38.38
1	1	65.87
1	1	28.64
1	1	37.8
1	1	64.73
1	1	40.67
1	0	27.49
1	0	31.5
1	0	32.65
1	0	38.1
1	0	59.16
1	0	61.17
1	0	43.12
1	0	45.62
1	0	48.13
1	0	36.6
1	0	39.61
1	0	38.1
1	0	41.61
1	0	53.14
1	0	53.14
1	0	53.14
1	0	47.13
1	0	40.11
1	0	38.1
1	0	44.62
1	0	43.62
1	0	41.61
1	0	48.13
1	0	41.11
1	0	42.62
1	0	52.14
1	0	43.12
1	0	38.1
1	0	36.6
1	0	58.16
1	0	52.14
1	0	52.14
1	0	65.18
1	0	50.14
1	0	27.57
1	0	41.61
1	0	44.62
1	0	41.61
1	0	35.6
1	0	35.1
1	0	34.09
1	0	42.62
1	0	38.6
1	0	33.59
1	0	52.64
1	0	51.14
1	0	53.14
1	0	97.76
1	0	44.12
1	0	49.13
1	0	54.65
1	0	43.12
1	0	41.61
1	0	59.16
1	0	61.67
1	0	56.15
1	0	43.12
1	0	41.61
1	0	58.16
1	0	45.12
1	0	56.15
1	0	48.63
1	0	50.64
1	0	42.11
1	0	58.16
1	0	38.1
1	0	32.09
1	0	37.1
1	0	47.13
1	0	55.15
1	0	56.65
1	0	53.14
1	0	36.6
1	0	48.13
1	0	42.11
1	0	53.14
1	0	45.62
1	0	45.12
1	0	41.61
1	0	42.11
1	0	44.12
1	0	40.61
1	0	68.18
1	0	63.67
1	0	41.11
1	0	29.08
1	0	22.56
0	1	78.21
0	1	48.13
0	1	43.12
0	1	76.21
0	1	103.78
0	1	56.65
0	1	65.68
0	1	71.69
0	1	95.76
0	1	115.31
0	1	97.76
0	1	97.26
0	1	80.72
0	1	94.76
0	1	72.7
0	1	66.68
0	1	63.67
0	1	85.73
0	1	47.63
0	1	77.21
0	1	59.66
0	1	53.65
0	1	92.75
0	1	66.18
0	1	71.19
0	1	74.7
0	1	62.67
0	1	54.65
0	1	53.14
0	1	54.15
0	1	83.73
0	1	71.19
0	1	99.27
0	1	51.14
0	1	48.13
0	1	45.62
0	1	68.69
0	1	68.18
1	1	49.63
1	1	54.15
1	1	119.82
1	1	40.11
1	1	93.25
