# Supplementary material for: Transdifferentiation of plasmatocytes to crystal cells in the lymph gland of Drosophila melanogaster
Source: EMBO Rep. 2025 Mar 12;26(8):2077–97. doi: 10.1038/s44319-025-00366-z (PMC12019564; doi:10.1038/s44319-025-00366-z)
Supplement: Supplementary file 2 — Source data Fig. 1 [file 44319_2025_366_MOESM2_ESM.zip › Figure 1/1B/README.txt]

NRE-eGFP_anti-Nimrod_quantification.csv contains the following columns, with each row representing measurements for a single cell. The data were used to generate plots 1b and 1c. 

Column		Description
Nimrod:		The presence (1) or absence (0) of nimrod staining on the cell. 
NRE:		The presence (1) or absence (0) of NRE-eGFP expression in the cell. 
CellArea: 	The area of the cell in µm^2. 
