# Supplementary material for: Transdifferentiation of plasmatocytes to crystal cells in the lymph gland of Drosophila melanogaster
Source: EMBO Rep. 2025 Mar 12;26(8):2077–97. doi: 10.1038/s44319-025-00366-z (PMC12019564; doi:10.1038/s44319-025-00366-z)
Supplement: Supplementary file 3 — Source data Fig. 2 [file 44319_2025_366_MOESM3_ESM.zip]

Archive with 34 entries (29 files):
- Figure 2/
- __MACOSX/._Figure 2
- Figure 2/.DS_Store
- __MACOSX/Figure 2/._.DS_Store
- Figure 2/2A/
- __MACOSX/Figure 2/._2A
- Figure 2/2C/
- Figure 2/2D/
- Figure 2/2B/
- __MACOSX/Figure 2/._2B
- Figure 2/2A/.DS_Store
- __MACOSX/Figure 2/2A/._.DS_Store
- Figure 2/2A/Lz-GFP_Anti-Nimrod_zoom.tif
- __MACOSX/Figure 2/2A/._Lz-GFP_Anti-Nimrod_zoom.tif
- Figure 2/2A/Lz-GFP_Anti-Nimrod.tif
- __MACOSX/Figure 2/2A/._Lz-GFP_Anti-Nimrod.tif
- Figure 2/2A/README.txt
- __MACOSX/Figure 2/2A/._README.txt
- Figure 2/2C/Lz-GFPTag_Anti-Nimrod_Quantification.csv
- __MACOSX/Figure 2/2C/._Lz-GFPTag_Anti-Nimrod_Quantification.csv
- Figure 2/2C/.DS_Store
- __MACOSX/Figure 2/2C/._.DS_Store
- Figure 2/2C/README.txt
- __MACOSX/Figure 2/2C/._README.txt
- Figure 2/2D/.DS_Store
- __MACOSX/Figure 2/2D/._.DS_Store
- Figure 2/2D/README.txt
- __MACOSX/Figure 2/2D/._README.txt
- Figure 2/2D/Eater-Gal4 NotchRNAi quantification.csv
- __MACOSX/Figure 2/2D/._Eater-Gal4 NotchRNAi quantification.csv
- Figure 2/2B/SuHLacZ_BcGFP_Anti-Nimrod.tif
- __MACOSX/Figure 2/2B/._SuHLacZ_BcGFP_Anti-Nimrod.tif
- Figure 2/2B/README.txt
- __MACOSX/Figure 2/2B/._README.txt
