# Supplementary material for: Transdifferentiation of plasmatocytes to crystal cells in the lymph gland of Drosophila melanogaster
Source: EMBO Rep. 2025 Mar 12;26(8):2077–97. doi: 10.1038/s44319-025-00366-z (PMC12019564; doi:10.1038/s44319-025-00366-z)
Supplement: Supplementary file 3 — Source data Fig. 2 [file 44319_2025_366_MOESM3_ESM.zip › Figure 2/2A/README.txt]

Lz-GFP_Anti-Nimrod was used to produce figure 2a. 

Lz-GFP_Anti-Nimrod_zoom was used in figure 2a' and was acquired at the microscope, it is not a crop of Lz-GFP_Anti-Nimrod.
