# Supplementary material for: Transdifferentiation of plasmatocytes to crystal cells in the lymph gland of Drosophila melanogaster
Source: EMBO Rep. 2025 Mar 12;26(8):2077–97. doi: 10.1038/s44319-025-00366-z (PMC12019564; doi:10.1038/s44319-025-00366-z)
Supplement: Supplementary file 3 — Source data Fig. 2 [file 44319_2025_366_MOESM3_ESM.zip › Figure 2/2C/Lz-GFPTag_Anti-Nimrod_Quantification.csv]

LzPositive	LzNimrodPositive
28	4
124	7
152	11
109	4
103	9
287	6
