# Supplementary material for: Transdifferentiation of plasmatocytes to crystal cells in the lymph gland of Drosophila melanogaster
Source: EMBO Rep. 2025 Mar 12;26(8):2077–97. doi: 10.1038/s44319-025-00366-z (PMC12019564; doi:10.1038/s44319-025-00366-z)
Supplement: Supplementary file 3 — Source data Fig. 2 [file 44319_2025_366_MOESM3_ESM.zip › Figure 2/2D/README.txt]

Eater-Gal4 NotchRNAi quantification.csv was used to generate the plot in 2d. Each row represents a single lymph gland. 
CCIndex represents the total number of crystal cells normalised to the volume of the lymph glands. 
