# Supplementary material for: Transdifferentiation of plasmatocytes to crystal cells in the lymph gland of Drosophila melanogaster
Source: EMBO Rep. 2025 Mar 12;26(8):2077–97. doi: 10.1038/s44319-025-00366-z (PMC12019564; doi:10.1038/s44319-025-00366-z)
Supplement: Supplementary file 3 — Source data Fig. 2 [file 44319_2025_366_MOESM3_ESM.zip › Figure 2/2D/Eater-Gal4 NotchRNAi quantification.csv]

Genotype	CCIndex
Control	4.53E-06
Control	8.62E-06
Control	4.87E-06
Control	6.66E-06
Control	1.01E-05
Control	4.91E-06
Control	4.80E-06
Control	7.83E-06
NRNAi	8.12E-06
NRNAi	3.43E-06
NRNAi	2.72E-06
NRNAi	3.63E-06
NRNAi	5.92E-06
NRNAi	3.52E-06
NRNAi	3.11E-06
NRNAi	3.11E-06
