# Supplementary material for: Transdifferentiation of plasmatocytes to crystal cells in the lymph gland of Drosophila melanogaster
Source: EMBO Rep. 2025 Mar 12;26(8):2077–97. doi: 10.1038/s44319-025-00366-z (PMC12019564; doi:10.1038/s44319-025-00366-z)
Supplement: Supplementary file 3 — Source data Fig. 2 [file 44319_2025_366_MOESM3_ESM.zip › Figure 2/2B/README.txt]

Zoom used in a' is a crop from SuHLacZ_BcGFP_Anti-Nimrod.tif.
