# Supplementary material for: Transdifferentiation of plasmatocytes to crystal cells in the lymph gland of Drosophila melanogaster
Source: EMBO Rep. 2025 Mar 12;26(8):2077–97. doi: 10.1038/s44319-025-00366-z (PMC12019564; doi:10.1038/s44319-025-00366-z)
Supplement: Supplementary file 4 — Source data Fig. 3 [file 44319_2025_366_MOESM4_ESM.zip]

Archive with 23 entries (20 files):
- Figure 3/
- __MACOSX/._Figure 3
- Figure 3/3B/
- __MACOSX/Figure 3/._3B
- Figure 3/.DS_Store
- __MACOSX/Figure 3/._.DS_Store
- Figure 3/3A/
- __MACOSX/Figure 3/._3A
- Figure 3/3B/.DS_Store
- __MACOSX/Figure 3/3B/._.DS_Store
- Figure 3/3B/Lz-Gal4_lineage_tracing_Anti-Nimrod.tif
- __MACOSX/Figure 3/3B/._Lz-Gal4_lineage_tracing_Anti-Nimrod.tif
- Figure 3/3B/Lz-Gal4_lineage_tracing_anti-nimrod_quantification.csv
- Figure 3/3B/README.txt
- __MACOSX/Figure 3/3B/._README.txt
- Figure 3/3A/.DS_Store
- __MACOSX/Figure 3/3A/._.DS_Store
- Figure 3/3A/Eater-Gal4_lineage_tracing_anti-Lz_quanitification.csv
- __MACOSX/Figure 3/3A/._Eater-Gal4_lineage_tracing_anti-Lz_quanitification.csv
- Figure 3/3A/README.txt
- __MACOSX/Figure 3/3A/._README.txt
- Figure 3/3A/Eater-Gal4_lineage_tracing_anti-Lz.tif
- __MACOSX/Figure 3/3A/._Eater-Gal4_lineage_tracing_anti-Lz.tif
