# Supplementary material for: Transdifferentiation of plasmatocytes to crystal cells in the lymph gland of Drosophila melanogaster
Source: EMBO Rep. 2025 Mar 12;26(8):2077–97. doi: 10.1038/s44319-025-00366-z (PMC12019564; doi:10.1038/s44319-025-00366-z)
Supplement: Supplementary file 4 — Source data Fig. 3 [file 44319_2025_366_MOESM4_ESM.zip › Figure 3/3B/Lz-Gal4_lineage_tracing_anti-nimrod_quantification.csv]

LT	LT+Nimrod
34	0
20	0
28	0
21	0
80	0
15	0
101	0
36	0
8	0
