# Supplementary material for: Transdifferentiation of plasmatocytes to crystal cells in the lymph gland of Drosophila melanogaster
Source: EMBO Rep. 2025 Mar 12;26(8):2077–97. doi: 10.1038/s44319-025-00366-z (PMC12019564; doi:10.1038/s44319-025-00366-z)
Supplement: Supplementary file 4 — Source data Fig. 3 [file 44319_2025_366_MOESM4_ESM.zip › Figure 3/3B/README.txt]

Figure 3b was made using Lz-Gal4_lineage_tracing_Anti-Nimrod.tif 

Lz-Gal4_lineage_tracing_anti-nimrod_quantification.csv contains the following columns, with each row representing measurements for a single lymph gland. These data were used to generate the plot in figure 3b'

Column		Description
LT:		The number of cells single-positive for Lz-Gal4 lineage tracing. 
LT+Nimrod:	The number of cells positive for both Lz-Gal4 lineage tracing and Nimrod.
