# Supplementary material for: Transdifferentiation of plasmatocytes to crystal cells in the lymph gland of Drosophila melanogaster
Source: EMBO Rep. 2025 Mar 12;26(8):2077–97. doi: 10.1038/s44319-025-00366-z (PMC12019564; doi:10.1038/s44319-025-00366-z)
Supplement: Supplementary file 4 — Source data Fig. 3 [file 44319_2025_366_MOESM4_ESM.zip › Figure 3/3A/Eater-Gal4_lineage_tracing_anti-Lz_quanitification.csv]

CC	LT+CC	LT
150	3	86
59	0	53
50	3	21
34	4	42
16	0	29
15	0	46
10	0	9
7	0	14
220	1	43
44	0	14
38	0	18
57	2	17
39	5	239
15	0	9
10	0	8
6	0	10
8	0	42
5	0	10
21	1	17
37	1	38
11	0	5
27	0	35
