# Supplementary material for: Transdifferentiation of plasmatocytes to crystal cells in the lymph gland of Drosophila melanogaster
Source: EMBO Rep. 2025 Mar 12;26(8):2077–97. doi: 10.1038/s44319-025-00366-z (PMC12019564; doi:10.1038/s44319-025-00366-z)
Supplement: Supplementary file 4 — Source data Fig. 3 [file 44319_2025_366_MOESM4_ESM.zip › Figure 3/3A/README.txt]

Figure 3a was made using Eater-Gal4_lineage_tracing_anti-Lz.tif. The original image was rotated to correctly orientate the anterior and posterior ends of the lymph glands.  


Eater-Gal4_lineage_tracing_anti-Lz_quanitification.csv contains the following columns, with each row representing measurements for a single lymph gland. These data were used to generate the plot in figure 3a'

Column	Description
CC:	Number of Crystal Cells cells single-positive for Lz. 
LT+CC:	The number of cells positive for both Lz and Eater lineage tracing.
LT:	The number of cells single positive for Eater lineage tracing.
