# Supplementary material for: Transdifferentiation of plasmatocytes to crystal cells in the lymph gland of Drosophila melanogaster
Source: EMBO Rep. 2025 Mar 12;26(8):2077–97. doi: 10.1038/s44319-025-00366-z (PMC12019564; doi:10.1038/s44319-025-00366-z)
Supplement: Supplementary file 5 — Source data Fig. 4 [file 44319_2025_366_MOESM5_ESM.zip]

Archive with 9 entries (8 files):
- Figure 4/
- Figure 4/LG_phagocytosis assay_BcGFP_Latex_Nimrod.tif
- __MACOSX/Figure 4/._LG_phagocytosis assay_BcGFP_Latex_Nimrod.tif
- Figure 4/.DS_Store
- __MACOSX/Figure 4/._.DS_Store
- Figure 4/LG_phagocytosis assay_BcGFP_Latex_Nimrod_Zoom.tif
- __MACOSX/Figure 4/._LG_phagocytosis assay_BcGFP_Latex_Nimrod_Zoom.tif
- Figure 4/README.txt
- __MACOSX/Figure 4/._README.txt
