# Supplementary material for: Transdifferentiation of plasmatocytes to crystal cells in the lymph gland of Drosophila melanogaster
Source: EMBO Rep. 2025 Mar 12;26(8):2077–97. doi: 10.1038/s44319-025-00366-z (PMC12019564; doi:10.1038/s44319-025-00366-z)
Supplement: Supplementary file 5 — Source data Fig. 4 [file 44319_2025_366_MOESM5_ESM.zip › Figure 4/README.txt]

LG_phagocytosis assay_BcGFP_Latex_Nimrod.tif was used to produce figure 4b. 

LG_phagocytosis assay_BcGFP_Latex_Nimrod_Zoom.tif was used in figure 4b' and was acquired at the microscope, it is not a crop of LG_phagocytosis assay_BcGFP_Latex_Nimrod.
