# Supplementary material for: Transdifferentiation of plasmatocytes to crystal cells in the lymph gland of Drosophila melanogaster
Source: EMBO Rep. 2025 Mar 12;26(8):2077–97. doi: 10.1038/s44319-025-00366-z (PMC12019564; doi:10.1038/s44319-025-00366-z)
Supplement: Supplementary file 6 — Source data Fig. 5 [file 44319_2025_366_MOESM6_ESM.zip]

Archive with 14 entries (12 files):
- Figure 5/
- __MACOSX/._Figure 5
- Figure 5/.DS_Store
- __MACOSX/Figure 5/._.DS_Store
- Figure 5/5B/
- __MACOSX/Figure 5/._5B
- Figure 5/5B/LG_phagocytosis assay_BcGFP_Latex_Nimrod.tif
- __MACOSX/Figure 5/5B/._LG_phagocytosis assay_BcGFP_Latex_Nimrod.tif
- Figure 5/5B/.DS_Store
- __MACOSX/Figure 5/5B/._.DS_Store
- Figure 5/5B/LG_phagocytosis assay_BcGFP_Latex_Nimrod_Zoom.tif
- __MACOSX/Figure 5/5B/._LG_phagocytosis assay_BcGFP_Latex_Nimrod_Zoom.tif
- Figure 5/5B/README.txt
- __MACOSX/Figure 5/5B/._README.txt
